# Supplementary material for: Late Cretaceous Vicariance in Gondwanan Amphibians
Source: PLoS One. 2006 Dec 20;1(1):e74. doi: 10.1371/journal.pone.0000074 (PMC1762348; doi:10.1371/journal.pone.0000074)
Supplement: Table S9 — Divergence time estimates (standard deviation; 95% credibility intervals) for all ingroup nodes in our dating-tree, obtained with different calibration points and dating methods. (0.16 MB XLS) [file pone.0000074.s014.xls]

## Sheet: Table 9
	Calibration G not included													Calibration F not included													Calibration A and G not included													Calibration B and G not included
	TK-method							PL-method						TK-method							PL-method						TK-method							PL-method						TK-method							PL-method
Node	Mean ± SD			[95%]				Mean ± SD			[95%]			Mean ± SD			[95%]				Mean ± SD			[95%]			Mean ± SD			[95%]				Mean ± SD			[95%]			Mean ± SD			[95%]				Mean ± SD
1	75.4	±	5.817	65.441	-	88.141		61.844	±	3.27403	51.6721	-	69.0623	75.679	±	6.177	64.91	-	89.151		58.1307	±	8.09955	39.8422	-	71.0498	75.271	±	5.753	64.666	-	87.256		61.844	±	3.27403	51.6721	-	69.0623	75.134	±	5.825	64.603	-	87.11		61.7979	±	3.26566
2	31.015	±	4.731	22.628	-	41.035		28.7242	±	2.16446	22.2644	-	34.7259	31.134	±	4.804	22.65	-	41.365		26.9914	±	3.80125	18.7254	-	34.8189	30.969	±	4.863	22.645	-	41.297		28.7242	±	2.16446	22.2644	-	34.7259	31.303	±	4.712	22.807	-	40.879		28.6918	±	2.16328
3	39.933	±	5.204	30.592	-	50.924		33.8761	±	2.38174	27.8171	-	42.4793	40.162	±	5.321	30.739	-	51.66		31.8376	±	4.63015	22.3864	-	42.195	40.033	±	5.33	30.813	-	51.257		33.8761	±	2.38174	27.8171	-	42.4793	40.202	±	5.238	30.983	-	51.45		33.8407	±	2.3887
4	7.4	±	2.175	3.568	-	12.203		9.35179	±	1.21201	6.0525	-	12.4588	7.788	±	2.23	3.861	-	12.619		9.08369	±	1.69304	5.28501	-	14.2761	7.234	±	2.147	3.569	-	11.578		9.35179	±	1.21201	6.0525	-	12.4588	7.175	±	2.084	3.562	-	11.755		9.34178	±	1.20894
5	10.508	±	2.723	5.844	-	16.398		11.3265	±	1.38762	7.12834	-	16.1446	11.165	±	2.83	6.419	-	17.519		10.9964	±	1.96561	6.62111	-	17.2037	10.314	±	2.69	5.533	-	16.256		11.3265	±	1.38762	7.12834	-	16.1446	10.258	±	2.645	5.867	-	16.257		11.3153	±	1.38541
6	61.832	±	6.807	48.696	-	75.773		58.955	±	3.10925	49.5927	-	66.0874	68.563	±	3.385	65.093	-	77.44		65	±	0	65	-	65	61.454	±	7.031	47.852	-	76.246		58.955	±	3.10925	49.5927	-	66.0874	61.174	±	6.826	47.972	-	74.297		58.9152	±	3.10619
7	66.773	±	6.19	55.573	-	80.035		62.7161	±	2.05296	55.9377	-	67.659	71.34	±	4.147	65.88	-	81.578		60.8918	±	9.52277	40.4982	-	71.1636	66.512	±	6.44	54.772	-	80.401		62.7161	±	2.05296	55.9377	-	67.659	66.242	±	6.248	54.716	-	78.925		62.6788	±	2.04632
8	20.912	±	3.495	14.695	-	28.438		20.9672	±	2.17519	16.2255	-	28.3979	20.262	±	3.677	13.842	-	28.321		19.0072	±	2.90648	11.8419	-	27.7707	20.764	±	3.616	14.225	-	28.977		20.9672	±	2.17519	16.2255	-	28.3979	20.904	±	3.526	14.911	-	28.673		20.9512	±	2.17267
9	27.662	±	3.762	20.906	-	35.663		27.7815	±	2.18888	22.4328	-	34.4551	26.753	±	4.137	19.572	-	35.832		25.1324	±	3.53578	17.2593	-	32.6417	27.476	±	3.879	20.14	-	35.928		27.7815	±	2.18888	22.4328	-	34.4551	27.613	±	3.717	20.707	-	35.404		27.7615	±	2.18314
10	34.794	±	4.048	27.531	-	43.385		27.7815	±	2.18888	22.4328	-	34.4551	33.65	±	4.651	25.471	-	43.709		25.1324	±	3.53578	17.2593	-	32.6417	34.537	±	4.252	27.204	-	44.053		27.7815	±	2.18888	22.4328	-	34.4551	34.774	±	4.155	27.234	-	43.66		27.7615	±	2.18314
11	36.83	±	4.068	29.543	-	45.515		33.9646	±	2.19643	28.1372	-	38.4068	35.617	±	4.748	27.249	-	45.894		30.5334	±	4.02867	20.719	-	37.8715	36.535	±	4.263	28.835	-	45.816		33.9646	±	2.19643	28.1372	-	38.4068	36.839	±	4.123	29.265	-	46.069		33.9439	±	2.1919
12	19.833	±	3.931	12.867	-	28.246		21.0896	±	1.89153	16.0491	-	26.1023	19.268	±	4.001	12.203	-	27.832		18.8573	±	2.87495	13.1516	-	25.4835	19.774	±	3.842	12.935	-	27.781		21.0896	±	1.89153	16.0491	-	26.1023	19.778	±	3.985	12.972	-	28.352		21.0806	±	1.89207
13	23.412	±	3.888	16.477	-	31.663		22.5439	±	2.31428	16.042	-	29.4712	22.649	±	4.131	15.414	-	31.504		20.1934	±	3.12849	13.3367	-	27.9942	23.177	±	3.782	16.774	-	30.716		22.5439	±	2.31428	16.042	-	29.4712	23.497	±	3.826	16.363	-	31.634		22.5328	±	2.31644
14	46.953	±	5.107	37.752	-	58.161		47.1837	±	2.38592	41.0448	-	52.9146	45.413	±	5.901	34.784	-	57.9		41.6729	±	5.43674	30.8105	-	51.3217	46.748	±	5.127	37.572	-	57.237		47.1837	±	2.38592	41.0448	-	52.9146	46.913	±	5.033	37.348	-	57.575		47.1709	±	2.38692
15	62.358	±	4.263	54.975	-	72.249		60.705	±	1.61081	55.1017	-	64.6945	60.167	±	5.911	49.599	-	72.876		53.0933	±	6.85294	39.7096	-	63.3563	62.044	±	4.161	54.593	-	71.388		60.705	±	1.61081	55.1017	-	64.6945	62.46	±	4.274	55.07	-	72.235		60.6982	±	1.61278
16	68.654	±	3.414	65.093	-	77.592		65	±	0	65	-	65	66.071	±	5.808	55.94	-	78.743		56.5488	±	7.55802	41.4043	-	66.5439	68.479	±	3.351	65.096	-	77.522		65	±	0	65	-	65	68.561	±	3.467	65.087	-	78.274		65	±	0
17	8.909	±	2.484	4.524	-	14.21		9.6417	±	1.21829	6.3298	-	13.2508	8.922	±	2.532	4.551	-	14.381		8.95324	±	1.47887	5.30053	-	12.2116	8.802	±	2.426	4.576	-	14.276		9.6417	±	1.21829	6.3298	-	13.2508	8.844	±	2.443	4.531	-	14.02		9.63115	±	1.2174
18	17.648	±	3.283	11.846	-	24.754		17.3119	±	1.63223	13.5914	-	21.4404	17.643	±	3.351	11.701	-	24.774		16.0636	±	2.3867	10.5696	-	21.6213	17.575	±	3.17	12.023	-	24.263		17.3119	±	1.63223	13.5914	-	21.4404	17.658	±	3.325	11.772	-	24.997		17.2941	±	1.63284
19	20.892	±	3.467	14.698	-	28.241		20.5742	±	1.6217	15.6662	-	25.4896	20.875	±	3.616	14.57	-	28.746		19.025	±	2.78091	13.1106	-	25.274	20.716	±	3.362	14.892	-	27.965		20.5742	±	1.6217	15.6662	-	25.4896	20.894	±	3.521	14.722	-	28.128		20.5532	±	1.62078
20	24.289	±	3.756	17.578	-	32.419		22.2013	±	1.82241	17.5819	-	26.4701	24.261	±	3.95	17.445	-	32.848		20.3666	±	2.98848	14.3225	-	26.237	24.026	±	3.693	17.693	-	31.922		22.2013	±	1.82241	17.5819	-	26.4701	24.159	±	3.802	17.425	-	32.249		22.1831	±	1.82095
21	26.803	±	3.977	19.774	-	35.278		23.3897	±	1.69768	19.6162	-	27.8437	26.713	±	4.175	19.536	-	36.012		21.64	±	3.0523	15.4675	-	27.7184	26.423	±	3.913	19.767	-	34.686		23.3897	±	1.69768	19.6162	-	27.8437	26.512	±	3.96	19.284	-	35.26		23.3683	±	1.70157
22	73.622	±	4.511	66.746	-	84.466		66.7905	±	0.647992	65.246	-	68.4789	73.043	±	5.57	63.696	-	85.186		60.5919	±	8.19495	44.2278	-	70.6191	73.549	±	4.503	66.868	-	84.116		66.7905	±	0.647992	65.246	-	68.4789	73.574	±	4.434	66.861	-	83.994		66.7705	±	0.641659
23	76.836	±	4.962	68.936	-	88.708		67.897	±	0.843817	65.9209	-	70.8103	77.162	±	5.446	68.353	-	89.388		62.9603	±	9.01928	45.3151	-	72.3441	76.676	±	5.046	68.892	-	88.132		67.897	±	0.843817	65.9209	-	70.8103	76.65	±	4.988	68.863	-	88.414		67.8685	±	0.837132
24	79.01	±	5.264	70.421	-	91.383		68.6282	±	0.916788	66.8161	-	71.4184	79.344	±	5.715	70.038	-	92.174		63.5864	±	8.99555	46.8796	-	73.6173	78.954	±	5.348	70.486	-	91.051		68.6282	±	0.916788	66.8161	-	71.4184	78.851	±	5.374	70.423	-	91.362		68.5901	±	0.90993
25	80.523	±	5.427	71.762	-	93.206		69.0468	±	1.01849	67.0373	-	71.7097	80.813	±	5.892	71.149	-	93.88		64.4792	±	8.59024	47.3493	-	74.6938	80.479	±	5.48	71.636	-	92.503		69.0468	±	1.01849	67.0373	-	71.7097	80.29	±	5.537	71.356	-	92.758		69.0061	±	1.01381
26	83.868	±	5.871	74.164	-	97.097		70.639	±	1.23295	68.1963	-	74.8614	84.13	±	6.317	73.487	-	98.268		66.5005	±	8.20471	49.1432	-	77.5124	83.78	±	5.893	74.147	-	96.448		70.639	±	1.23295	68.1963	-	74.8614	83.49	±	5.9	73.831	-	96.303		70.5786	±	1.22688
27	87.994	±	6.47	76.978	-	102.177		71.6385	±	1.32938	68.7975	-	76.2495	88.238	±	6.946	76.344	-	103.618		67.2936	±	8.21433	49.5773	-	77.9249	87.882	±	6.309	76.737	-	101.296		71.6385	±	1.32938	68.7975	-	76.2495	87.433	±	6.545	76.074	-	101.062		71.5697	±	1.32427
28	96.019	±	9.841	77.663	-	117.047		73.5329	±	3.99628	62.2274	-	85.3177	96.131	±	10.165	77.486	-	117.065		71.2901	±	5.61482	57.0131	-	85.4621	95.81	±	9.761	77.263	-	116.419		73.5329	±	3.99628	62.2274	-	85.3177	95.048	±	9.852	76.845	-	114.894		73.302	±	4.0508
29	47.744	±	7.454	34.346	-	63.527		34.2913	±	3.00686	28.1163	-	43.0972	47.768	±	7.568	34.027	-	63.923		33.2542	±	3.46808	24.865	-	42.8573	48	±	7.32	34.279	-	62.554		34.2913	±	3.00686	28.1163	-	43.0972	47.693	±	7.49	34.161	-	63.266		34.1878	±	3.02748
30	74.587	±	9.1	57.866	-	93.585		58.866	±	3.91558	49.5491	-	71.6746	74.674	±	9.362	57.556	-	94.226		57.0708	±	4.92821	44.6068	-	72.3625	74.819	±	9.25	57.452	-	93.797		58.866	±	3.91558	49.5491	-	71.6746	74.203	±	9.108	57.091	-	92.338		58.6837	±	3.94702
31	106.53	±	9.446	89.288	-	126.287		83.8983	±	3.42269	75.8647	-	93.6343	106.708	±	9.89	88.485	-	127.19		81.3395	±	5.87503	66.0689	-	95.1976	106.571	±	9.652	89.135	-	126.493		83.8983	±	3.42269	75.8647	-	93.6343	105.745	±	9.389	88.804	-	125.696		83.6319	±	3.50748
32	127.297	±	9.687	109.899	-	147.886		96.4343	±	2.56345	89.4939	-	102.555	127.639	±	10.178	109.207	-	149.199		93.4667	±	6.18987	78.5299	-	104.339	127.358	±	9.616	110.427	-	147.14		96.4343	±	2.56345	89.4939	-	102.555	126.619	±	9.461	110.544	-	147.172		96.1236	±	2.66618
33	31.39	±	6.676	19.456	-	45.645		22.6597	±	2.0951	18.112	-	28.6594	31.493	±	6.763	19.584	-	45.842		22.1207	±	2.31612	16.5922	-	29.0417	31.461	±	6.799	19.969	-	46.947		22.6597	±	2.0951	18.112	-	28.6594	31.235	±	6.802	19.078	-	45.526		22.589	±	2.11382
34	24.515	±	5.393	15.034	-	36.321		20.6017	±	2.08688	14.7709	-	27.7203	24.503	±	5.311	15.35	-	36.158		20.1142	±	2.12887	13.4758	-	26.5896	24.489	±	5.255	14.905	-	36.112		20.6017	±	2.08688	14.7709	-	27.7203	24.137	±	5.197	15.041	-	35.651		20.5384	±	2.09004
35	60.768	±	7.805	46.862	-	77.313		51.3047	±	2.79012	43.2169	-	59.5036	60.748	±	7.987	46.329	-	77.604		50.0954	±	3.67016	41.2744	-	59.885	60.481	±	8.028	45.858	-	77.196		51.3047	±	2.79012	43.2169	-	59.5036	60.37	±	7.78	44.878	-	75.547		51.1436	±	2.82949
36	35.715	±	9.015	20.267	-	55.765		30.3358	±	3.55119	23.023	-	40.9484	35.744	±	9.169	20.17	-	55.809		29.6145	±	3.62848	21.7872	-	41.4623	35.358	±	8.747	19.56	-	55.341		30.3358	±	3.55119	23.023	-	40.9484	35.143	±	8.701	20.871	-	54.367		30.241	±	3.54586
37	75.359	±	8.409	60.011	-	92.849		60.1451	±	2.89127	53.2165	-	68.0783	75.357	±	8.487	60.081	-	93.299		58.7094	±	3.66036	50.85	-	67.9775	75.332	±	8.442	59.751	-	93.453		60.1451	±	2.89127	53.2165	-	68.0783	74.814	±	8.235	59.759	-	92.324		59.9514	±	2.94633
38	60.377	±	7.892	46.07	-	76.86		45.6054	±	2.99842	38.1979	-	54.8471	60.371	±	8.018	46.235	-	77.429		44.5212	±	3.45519	36.8051	-	55.4857	60.33	±	8.093	44.842	-	76.475		45.6054	±	2.99842	38.1979	-	54.8471	60.103	±	7.938	45.865	-	77.282		45.4618	±	3.0174
39	69.52	±	8.226	54.668	-	86.721		54.013	±	2.81881	47.155	-	62.3667	69.572	±	8.323	54.659	-	87.26		52.7264	±	3.55865	45.2449	-	62.0295	69.235	±	8.202	53.532	-	85.903		54.013	±	2.81881	47.155	-	62.3667	68.949	±	8.008	54.516	-	86.068		53.8427	±	2.85463
40	81.068	±	8.408	65.674	-	98.809		63.7583	±	2.46358	57.2588	-	71.0571	81.119	±	8.474	65.834	-	99.262		62.2692	±	3.6604	53.4216	-	71.7446	80.872	±	8.51	64.7	-	97.968		63.7583	±	2.46358	57.2588	-	71.0571	80.352	±	8.294	65.374	-	98.467		63.5538	±	2.51376
41	86.302	±	8.522	70.74	-	103.928		66.3905	±	2.47493	59.5494	-	73.4873	86.442	±	8.602	71.076	-	104.892		64.8306	±	3.69847	56.9918	-	74.2976	85.994	±	8.59	70.371	-	103.801		66.3905	±	2.47493	59.5494	-	73.4873	85.615	±	8.397	70.71	-	102.936		66.1651	±	2.53359
42	35.056	±	6.017	24.556	-	47.987		23.776	±	2.22305	19.1307	-	29.1172	35.013	±	6.033	24.428	-	48.05		23.2272	±	2.41903	17.327	-	29.5621	34.662	±	5.84	24.054	-	47.177		23.776	±	2.22305	19.1307	-	29.1172	34.609	±	5.76	23.983	-	46.01		23.7013	±	2.23322
43	33.124	±	6.134	22.395	-	46.137		25.1087	±	2.34235	18.2575	-	31.8823	33.232	±	6.194	22.377	-	46.437		24.5261	±	2.45244	18.0966	-	30.8726	32.946	±	6.088	22.907	-	45.065		25.1087	±	2.34235	18.2575	-	31.8823	32.941	±	6.231	22.476	-	46.068		25.0308	±	2.34645
44	26.077	±	5.132	16.976	-	37.077		16.2243	±	2.22883	10.254	-	22.931	26.11	±	5.132	17.038	-	37.19		15.8414	±	2.27176	10.0808	-	22.7069	25.888	±	5.22	17.173	-	37.231		16.2243	±	2.22883	10.254	-	22.931	25.885	±	5.098	17.135	-	37.478		16.1731	±	2.23383
45	71.245	±	8.192	56.423	-	88.793		56.2394	±	2.85121	47.2418	-	63.1619	71.34	±	8.181	56.687	-	88.71		54.9264	±	3.58973	46.1718	-	63.7813	70.776	±	8.198	56.708	-	87.861		56.2394	±	2.85121	47.2418	-	63.1619	70.42	±	8.136	55.835	-	87.609		56.0652	±	2.89191
46	77.642	±	8.14	63.052	-	94.957		60.4138	±	2.62236	52.3482	-	68.4574	77.701	±	8.174	63.058	-	94.823		59.0204	±	3.60148	50.7021	-	68.3487	77.238	±	8.118	62.67	-	93.069		60.4138	±	2.62236	52.3482	-	68.4574	76.922	±	7.999	62.751	-	92.49		60.218	±	2.6824
47	62.82	±	7.696	49.149	-	78.829		48.8625	±	3.69416	38.8859	-	58.24	63.01	±	7.764	49.336	-	79.704		47.7063	±	4.12273	37.7826	-	59.3839	62.467	±	7.638	48.65	-	78.045		48.8625	±	3.69416	38.8859	-	58.24	62.254	±	7.755	48.018	-	77.623		48.7075	±	3.73786
48	36.396	±	5.235	28.961	-	48.559		28.8104	±	0.749097	28.5	-	33.0423	36.445	±	5.295	29.004	-	48.826		28.7344	±	0.642001	28.5	-	32.4385	36.014	±	5.063	28.802	-	47.431		28.8104	±	0.749097	28.5	-	33.0423	36.116	±	5.319	28.907	-	47.939		28.7872	±	0.711194
49	48.441	±	6.519	37.462	-	62.801		37.8133	±	2.2085	32.6318	-	44.4005	48.621	±	6.556	37.87	-	63.25		37.3268	±	2.19863	32.5801	-	44.5234	48.167	±	6.268	37.459	-	62.677		37.8133	±	2.2085	32.6318	-	44.4005	48.396	±	6.315	38.016	-	61.716		37.7402	±	2.21329
50	57.086	±	7.444	43.727	-	73.111		45.0446	±	3.0021	37.5674	-	52.2823	57.41	±	7.437	44.055	-	73.402		43.997	±	3.48915	34.7633	-	52.1237	56.983	±	7.152	43.621	-	71.878		45.0446	±	3.0021	37.5674	-	52.2823	56.967	±	7.353	43.895	-	72.405		44.9012	±	3.03644
51	62.963	±	7.495	49.6	-	78.939		50.9197	±	3.02405	44.2589	-	58.8901	63.255	±	7.474	50.074	-	79.365		49.7097	±	3.38721	40.9411	-	58.3839	62.715	±	7.372	48.647	-	77.826		50.9197	±	3.02405	44.2589	-	58.8901	62.697	±	7.348	49.342	-	77.979		50.7595	±	3.07561
52	71.702	±	7.662	57.996	-	87.827		59.0398	±	2.30592	56.5167	-	62.2105	71.948	±	7.677	58.475	-	88.673		59.1268	±	2.46607	56.2998	-	62.2446	71.4	±	7.533	57.99	-	86.091		59.0398	±	2.30592	56.5167	-	62.2105	71.407	±	7.365	58.371	-	86.986		58.7097	±	2.54087
53	26.715	±	5.708	16.823	-	38.826		25.4674	±	2.14904	19.0342	-	31.7087	26.77	±	5.592	17.079	-	39.078		24.8821	±	2.33739	17.3644	-	31.5254	26.696	±	5.707	17.024	-	39.678		25.4674	±	2.14904	19.0342	-	31.7087	26.719	±	5.652	16.697	-	39.972		25.3877	±	2.14705
54	50.411	±	7.278	37.684	-	65.897		42.6682	±	2.59918	36.4575	-	50.5366	50.632	±	7.252	37.861	-	66.169		41.6882	±	3.15357	33.1097	-	50.8419	50.204	±	6.939	37.421	-	64.95		42.6682	±	2.59918	36.4575	-	50.5366	50.325	±	7.195	37.477	-	65.737		42.5365	±	2.64268
55	47.951	±	6.761	35.929	-	62.28		36.9504	±	2.79405	28.7702	-	46.1822	48.085	±	6.769	36.158	-	62.791		36.0693	±	3.12336	28.7442	-	45.8517	47.885	±	6.606	36.62	-	61.348		36.9504	±	2.79405	28.7702	-	46.1822	47.97	±	6.646	36.342	-	61.732		36.8339	±	2.81156
56	53.719	±	6.972	41.292	-	68.631		41.143	±	2.52348	35.1047	-	52.4652	53.898	±	6.912	41.774	-	68.837		40.1691	±	2.97506	32.6485	-	52.0905	53.59	±	6.804	41.308	-	67.682		41.143	±	2.52348	35.1047	-	52.4652	53.701	±	6.764	41.943	-	67.99		41.0119	±	2.54812
57	69.733	±	7.736	55.973	-	86.201		56.8166	±	2.48545	50.5049	-	62.7906	69.938	±	7.75	56.195	-	86.628		55.4899	±	3.24217	47.5037	-	62.679	69.464	±	7.41	55.457	-	83.947		56.8166	±	2.48545	50.5049	-	62.7906	69.532	±	7.432	56.398	-	85.305		56.6404	±	2.56207
58	74.435	±	7.775	60.658	-	90.675		60.4934	±	2.27648	55.0718	-	66.5876	74.652	±	7.807	60.895	-	91.738		59.6011	±	3.18939	52.2654	-	66.6967	74.072	±	7.648	60.107	-	89.485		60.4934	±	2.27648	55.0718	-	66.5876	74.058	±	7.507	60.607	-	89.674		60.2728	±	2.36267
59	78.072	±	7.929	63.787	-	94.735		62.4224	±	2.46663	57.8688	-	66.864	78.235	±	8.02	64.208	-	95.552		60.7146	±	3.68601	52.6995	-	66.3928	77.794	±	7.939	63.239	-	94.536		62.4224	±	2.46663	57.8688	-	66.864	77.512	±	7.895	63.597	-	94.167		62.0555	±	2.64777
60	82.875	±	8.141	68.256	-	100.184		62.6256	±	2.39285	55.1578	-	70.1119	82.963	±	8.216	68.355	-	100.389		61.1775	±	3.54067	52.5991	-	69.4454	82.585	±	8.16	67.961	-	99.339		62.6256	±	2.39285	55.1578	-	70.1119	82.124	±	8.032	67.789	-	99.142		62.4162	±	2.43794
61	89.694	±	8.532	74.219	-	107.706		67.4958	±	2.42852	61.7381	-	74.9886	89.866	±	8.568	74.687	-	108.182		65.7479	±	3.85888	58.1042	-	75.4563	89.481	±	8.542	74.205	-	106.802		67.4958	±	2.42852	61.7381	-	74.9886	89.034	±	8.434	74.13	-	106.969		67.2826	±	2.50138
62	94.386	±	8.834	78.414	-	113.074		69.4231	±	2.62161	64.1153	-	76.2583	94.669	±	8.933	78.641	-	113.59		67.7286	±	4.1026	58.284	-	76.855	94.198	±	8.791	77.929	-	110.973		69.4231	±	2.62161	64.1153	-	76.2583	93.748	±	8.738	77.585	-	111.684		69.1992	±	2.66607
63	133.014	±	9.951	115.238	-	153.909		99.6149	±	2.33518	93.3505	-	105.586	133.338	±	10.365	114.912	-	155.988		96.7842	±	5.83921	81.6649	-	107.885	132.98	±	9.732	115.376	-	152.653		99.6149	±	2.33518	93.3505	-	105.586	132.25	±	9.827	114.542	-	152.314		99.2694	±	2.50535
	Calibration G not included													Calibration F not included													Calibration A and G not included													Calibration B and G not included
[truncated: 78 more columns]
